# Supplementary material for: A MYC-ZNF148-ID1/3 regulatory axis modulating cancer stem cell traits in aggressive breast cancer
Source: Oncogenesis. 2022 Oct 7;11(1):60. doi: 10.1038/s41389-022-00435-1 (PMC9546828; doi:10.1038/s41389-022-00435-1)
Supplement: Supplementary file 2 — Supplemental Table S1 [file 41389_2022_435_MOESM2_ESM.xlsx]

## Sheet: Table S1
Table S1. Oligonucleotides used for PCR reactions
Name	Use	Forward 5'-3'	Reverse 5'-3'
ACTB	ChIP-qPCR	GATGAGATTGGCATGGCTTT	CACCTTCACCGTTCCAGTTT
ZNF148-2400bp	ChIP-qPCR	TTCACACCAGGAAATCGACA	TGCATTGAACCACACACACA
ZNF148-4250bp	ChIP-qPCR	GAGATCAGCCTGGGCAATAC	TCAAGTGATCCTCCCACCTC
ZNF148-750bp	ChIP-qPCR	TTTTATCCCACGGCAAGTTC	TGCTTCTGCATACTGCCATC
GAPDH	RT-qPCR	ACCCAGAAGACTGTGGATGG	TTCAGCTCAGGGATGACCTT
ZNF148	RT-qPCR	TGATGATGCCATGCAGTTTT	TCCCTGCTGTTGTTACTTGCT
MYC	RT-qPCR	GGCTCCTGGCAAAAGGTCA	CTGCGTAGTTGTGCTGATGT
ID1	RT-qPCR	CTGCTCTACGACATGAACGG	GAAGGTCCCTGATGTAGTCGAT
ID3	RT-qPCR	GAGAGGCACTCAGCTTAGCC	TCCTTTTGTCGTTGGAGATGAC
