# Supplementary material for: A MYC-ZNF148-ID1/3 regulatory axis modulating cancer stem cell traits in aggressive breast cancer
Source: Oncogenesis. 2022 Oct 7;11(1):60. doi: 10.1038/s41389-022-00435-1 (PMC9546828; doi:10.1038/s41389-022-00435-1)
Supplement: Supplementary file 3 — Supplemental Table S2 [file 41389_2022_435_MOESM3_ESM.xlsx]

## Sheet: Table S2
Table S2. shRNA seeding sequences
Short Hairpin Name	Seed Sequence
shMYC#1	CCTGAGACAGATCAGCAACAA
shMYC#2	CAGTTGAAACACAAACTTGAA
shZNF148	CCCTTGGTGAATGTAAATGAT
