# Supplementary material for: A MYC-ZNF148-ID1/3 regulatory axis modulating cancer stem cell traits in aggressive breast cancer
Source: Oncogenesis. 2022 Oct 7;11(1):60. doi: 10.1038/s41389-022-00435-1 (PMC9546828; doi:10.1038/s41389-022-00435-1)
Supplement: Supplementary file 4 — Supplemental Table S3 [file 41389_2022_435_MOESM4_ESM.xlsx]

## Sheet: Table S3
Table S3. Downregulated genes upon ZNF148 knockdown (P adj < 0.05, Fold change > 1.5)
	and ChIP-seq enrichment scores
Gene Symbol	log2 FoldChange	P value	P adj	ChIP-seq Enrichment score
WASH7P	-8.12625	1.23047e-08	2.00174e-06	0
BX679664.3	-7.16627	3.77935e-06	0.000250063	0
DDX20	-4.45844	2.5088e-11	8.74467e-09	6.08541
GRIP1	-4.11714	0.000613456	0.0146824	0
CDIP1	-3.93124	0.00211094	0.0353662	14.5319
NEGR1	-3.83919	5.66348e-05	0.00220738	11.3901
BCL2	-3.71093	0.00146068	0.0270118	0
TENM2	-3.41547	0.00074327	0.016554	0
PDZK1IP1	-3.31683	2.57082e-11	8.74467e-09	20.6988
MSH5-SAPCD1	-3.15566	0.0025055	0.039544	16.6473
TP53I11	-3.00988	1.82019e-07	2.02293e-05	18.0826
IL1B	-2.81934	1.5329e-12	7.16951e-10	9.26863
IGF2	-2.80283	5.08463e-06	0.000316083	5.08004
ZNF148	-2.64186	8.90492e-08	1.09844e-05	8.90138
P2RX5	-2.60211	7.31571e-15	5.86563e-12	30.2019
TRIR	-2.48654	0.00153284	0.0279321	15.6955
NNMT	-2.46795	2.99783e-12	1.20181e-09	0
ZNF704	-2.44186	0.000639676	0.0149591	0
SATB1	-2.37076	2.42312e-06	0.000169997	16.2464
ZUFSP	-2.28981	0.00210021	0.0352918	0
PALM	-2.2662	0.00271404	0.041963	7.98326
SORBS1	-2.25519	0.000956956	0.0198923	0
ST6GAL1	-2.24894	0.000249488	0.00731201	0
IL6	-2.21772	5.36898e-08	6.92722e-06	0
RAPGEF3	-2.21061	0.000981631	0.0201751	15.5119
ADAMTSL4	-2.11594	2.2177e-30	1.24468e-26	19.1236
MYH14	-2.08852	0.000505303	0.0126045	24.3259
FLI1	-2.0831	4.1661e-07	4.25131e-05	7.06315
FGF5	-2.02601	4.12061e-05	0.00174002	9.81951
INSIG1	-2.01343	3.02951e-08	4.35978e-06	8.18887
MSLN	-1.98094	0.00327238	0.0475735	10.7376
RNF144B	-1.9755	8.54676e-05	0.00305533	0
CACNB4	-1.95875	0.00339166	0.0487355	12.023
ODF3B	-1.95649	0.00312712	0.0461945	14.5319
SERPING1	-1.95129	0.000144194	0.00476051	0
FAM83A	-1.93314	3.58484e-06	0.000239523	11.4311
ASS1	-1.92668	1.96055e-05	0.000944516	6.63898
MYRF	-1.9242	1.05354e-16	1.47824e-13	20.6534
CDK18	-1.92082	1.84492e-09	4.06063e-07	5.96339
SCNN1D	-1.90596	0.000516439	0.0128253	15.3283
LCN2	-1.87654	8.51606e-09	1.54182e-06	9.08501
KSR1	-1.86292	0.000182032	0.00572354	12.3978
IL1A	-1.8505	1.9657e-15	1.83874e-12	0
DGKH	-1.84243	0.000227328	0.00678659	10.0031
B4GALNT4	-1.78534	0.000309149	0.00869724	23.9586
PTPRB	-1.76956	9.71965e-17	1.47824e-13	0
SCN5A	-1.70545	3.54153e-05	0.00156511	8.53413
GPRC5B	-1.70046	0.000739717	0.0165076	0
EXTL2	-1.69265	0.000940112	0.0196148	5.1474
LYRM1	-1.66011	0.000111958	0.00381984	13.1248
STK32C	-1.6291	3.47282e-05	0.00155046	18.9368
SCG5	-1.59563	0.00285277	0.0434496	0
PPP2R5A	-1.5909	0.000523545	0.0129731	22.0669
FADS3	-1.57355	3.13787e-29	1.17409e-25	11.3357
LOX	-1.5729	8.75714e-16	8.93626e-13	10.8318
CAB39L	-1.55617	0.00251179	0.039544	0
EEF1A2	-1.5447	1.63146e-12	7.32527e-10	24.6166
MAP3K15	-1.53474	0.000444237	0.0113331	5.96339
SLC25A23	-1.52983	0.0016742	0.0300207	8.36007
PEAR1	-1.51567	8.03847e-11	2.37452e-08	14.2265
GRB7	-1.50824	8.32807e-05	0.00301557	27.0418
IRF5	-1.50795	0.00261474	0.040708	0
LEPR	-1.5054	3.33884e-08	4.74411e-06	10.7376
TMPRSS2	-1.50357	0.00345015	0.0491472	12.1869
KCNQ4	-1.48223	0.00110139	0.0219985	6.69789
PLD1	-1.4588	0.000811134	0.0176523	0
DBNDD1	-1.44194	4.05239e-08	5.54733e-06	14.4178
ATP9A	-1.42187	1.71005e-06	0.000130959	15.3283
PQLC1	-1.41643	1.76255e-08	2.74787e-06	0
FILIP1L	-1.39414	0.00246339	0.0390559	6.88151
SELENBP1	-1.38329	7.91389e-05	0.0028936	23.9472
MUC1	-1.38181	1.72485e-07	1.93614e-05	21.0206
CFB	-1.38172	0.00139391	0.0261583	20.6327
RECQL	-1.3757	4.79304e-06	0.000302258	0
NRP2	-1.36775	1.71501e-06	0.000130959	6.60311
LLGL2	-1.36587	0.000478583	0.0120721	12.5502
CRIP2	-1.35685	2.05327e-08	3.11459e-06	33.8743
TP73-AS1	-1.35628	5.20931e-06	0.000319533	0
TCF7L2	-1.35594	0.000449705	0.0114466	13.1224
PLCXD2	-1.33482	0.0005526	0.0135732	7.24876
FBXO44	-1.31627	3.57359e-06	0.000239523	9.63588
MATN2	-1.31304	1.35017e-45	1.51557e-41	0
OSMR	-1.3105	5.94439e-05	0.00228513	29.1001
C3	-1.30444	8.54769e-07	7.49592e-05	17.7035
CYR61	-1.30344	0.000117221	0.00393953	0
MSMO1	-1.29629	9.10989e-05	0.00322582	0
CTSV	-1.29128	0.00111023	0.0220964	18.4499
CLMN	-1.28888	4.11729e-05	0.00174002	10.6406
FHL2	-1.28692	5.55808e-07	5.42517e-05	5.96339
TESMIN	-1.28306	0.00216556	0.0359463	29.2837
CELSR3	-1.27424	0.00145487	0.0269685	16.2464
EPB41L4B	-1.26553	0.000241325	0.00709129	19.7527
ING4	-1.25832	0.00102093	0.0207607	12.9411
PXDN	-1.24253	7.64664e-05	0.00281421	11.5494
DKK1	-1.2401	4.16108e-09	8.34073e-07	8.53413
AC241952.1	-1.23326	0.000398074	0.0104646	0
LRIG1	-1.21469	3.90111e-11	1.26137e-08	12.9462
PALLD	-1.21289	2.86677e-05	0.00132508	15.9236
DNAH5	-1.21221	2.85487e-07	3.052e-05	0
SLC9A6	-1.21094	0.000171975	0.00546863	7.06514
PSG4	-1.20714	0.0020504	0.0348196	0
FYN	-1.20168	2.33716e-13	1.45748e-10	8.53413
NICN1	-1.1958	0.000632272	0.0148702	9.63588
BEX3	-1.19389	2.42772e-19	4.54186e-16	12.2066
FSTL1	-1.19163	2.56675e-11	8.74467e-09	9.26863
FAM171A2	-1.18508	4.69035e-05	0.00193563	7.98326
EGFR	-1.1797	1.34768e-05	0.000695467	16.1177
MRAS	-1.17731	0.000387073	0.010296	0
ADGRG6	-1.17275	1.38029e-08	2.2134e-06	0
CD55	-1.14826	7.85747e-15	5.88001e-12	15.8791
ICAM1	-1.14354	9.54954e-06	0.000517844	11.2691
FANCD2	-1.13051	0.00215897	0.0359463	7.83648
PANX2	-1.11989	1.09466e-05	0.000582348	14.0429
SRGAP1	-1.11398	2.08639e-08	3.12262e-06	7.24876
STT3B	-1.10855	1.25648e-07	1.43918e-05	21.2042
TMEM132A	-1.10192	1.52307e-16	1.89961e-13	9.06985
CLSTN1	-1.09986	1.25063e-13	8.77397e-11	8.53413
ICAM5	-1.09908	1.61879e-07	1.83544e-05	11.2691
TATDN3	-1.09424	0.00244851	0.0389851	0
TTLL11	-1.09308	0.00136585	0.0257243	0
NHS	-1.08992	0.00335377	0.0484505	10.1868
SAA2	-1.07803	4.20554e-21	9.44143e-18	8.71746
ZRSR2	-1.07534	0.000782284	0.0172179	0
ARAP3	-1.07405	0.000535411	0.0132379	15.5333
KLF9	-1.06498	0.00226361	0.0367713	20.4257
PEX5	-1.05699	1.06825e-05	0.000573739	15.8791
ENAH	-1.0559	0.00341469	0.0489526	14.4101
NCEH1	-1.05048	5.45618e-06	0.000329277	0
NAGS	-1.04526	0.0010705	0.0214962	15.2057
DGKA	-1.04416	0.000298911	0.00847406	8.53413
ATP11C	-1.0391	4.6713e-05	0.00193488	13.2986
GALNT3	-1.03768	1.65799e-06	0.000128351	0
MGST1	-1.03201	7.13815e-07	6.62196e-05	10.1152
HEXB	-1.03166	9.63027e-09	1.68906e-06	9.84677
DNPH1	-1.02405	4.01251e-09	8.18917e-07	18.8171
SLC25A29	-1.02286	0.00119324	0.0232536	14.2265
RBM41	-1.01878	0.000101097	0.00350253	8.71776
ARFIP1	-1.00684	4.21944e-08	5.70642e-06	12.9411
PRSS12	-1.00289	0.00145594	0.0269685	15.1446
SPINT1	-0.994515	0.000196305	0.00605363	12.7575
PGGHG	-0.992814	0.00026627	0.00770329	0
ANKRD1	-0.99133	6.76864e-05	0.00252865	8.01267
YWHAZ	-0.988311	9.18292e-06	0.000507775	20.837
COL12A1	-0.98813	3.53885e-05	0.00156511	20.5226
TFPI	-0.985793	2.68976e-24	7.54814e-21	0
PPP2R3B	-0.974958	0.00164549	0.0296004	9.81951
MRC2	-0.972144	5.29893e-05	0.00210924	15.1446
PTPRR	-0.971155	0.00143114	0.0266854	0
GLUL	-0.953391	7.33344e-10	1.82929e-07	17.1445
WFS1	-0.942777	0.00184948	0.0323876	7.91109
CSPG4	-0.930968	4.20167e-11	1.3101e-08	7.64932
PLD2	-0.930929	0.0022395	0.0366088	23.775
FAM72A	-0.930773	0.000669772	0.0155471	9.81951
DUSP6	-0.923613	3.71853e-05	0.00163049	16.2464
MFSD14C	-0.923213	0.000264649	0.00769054	0
TRAF3IP2	-0.917488	0.000240924	0.00709129	0
ADAM8	-0.9154	0.00039057	0.0103644	20.6534
MCCC1	-0.914258	0.000664185	0.0154678	6.33064
OXTR	-0.908891	0.00156811	0.0284363	0
GAD1	-0.906042	0.0030018	0.0446886	0
SSH3	-0.904311	0.000180036	0.00567669	11.5591
ABLIM3	-0.904037	4.0371e-06	0.000263468	7.76103
UBE2I	-0.90328	5.07523e-11	1.53971e-08	10.1868
SOD2	-0.89661	2.41221e-09	5.20712e-07	5.96339
FAM72B	-0.894745	2.04905e-05	0.000978748	8.90138
ISY1-RAB43	-0.891127	0.00187136	0.0326688	9.63588
PRR11	-0.88988	5.29621e-08	6.91279e-06	8.16689
CCDC80	-0.886084	3.83018e-07	3.94439e-05	14.4101
MAPRE3	-0.886044	0.00072999	0.0163883	19.7352
CBX1	-0.88594	0.000542352	0.0133716	17.899
ARHGAP45	-0.88247	1.75674e-08	2.74787e-06	25.6112
ZMYND8	-0.879926	4.00925e-05	0.0017177	25.8257
DHCR7	-0.877169	0.000725236	0.0163142	12.0963
PLPPR2	-0.876656	1.4215e-05	0.000718754	17.6049
DNAJB12	-0.875826	0.00176081	0.0311752	27.0802
ARMC9	-0.871756	0.000435946	0.0112198	0
ARRB1	-0.866849	0.00158011	0.0285617	17.1645
MAFF	-0.862761	1.79248e-06	0.000135037	9.63588
CHCHD10	-0.860337	0.00147378	0.02712	14.7774
MBOAT2	-0.85661	0.00352554	0.0499044	12.7575
GSDME	-0.855538	1.58782e-06	0.000124638	8.71776
PDE4DIP	-0.84659	6.65741e-07	6.27979e-05	0
TMEM231	-0.838673	0.00173111	0.0308093	25.4276
EPB41L1	-0.837343	0.00336263	0.0484538	9.98661
AGRN	-0.836749	7.62383e-07	6.90141e-05	15.6955
NUMB	-0.834144	3.31894e-10	8.87025e-08	12.2066
THOC1	-0.831147	9.51589e-06	0.000517844	0
GPRC5A	-0.829481	6.03264e-07	5.83762e-05	11.8394
TPM1	-0.826092	0.000926143	0.0194681	8.71776
EOGT	-0.825814	0.000870461	0.0185787	4.86164
C2CD2	-0.825209	0.000213941	0.0064556	13.1248
IFITM2	-0.815698	3.38722e-05	0.00153313	0
DENND3	-0.812562	0.0020792	0.0350963	8.71776
POLR1D	-0.811298	1.49328e-05	0.000751661	13.6509
FBXO3	-0.809992	0.000769394	0.0170681	7.4062
RAB11FIP1	-0.809138	3.82096e-05	0.00166241	7.98326
NPC1	-0.806769	2.06714e-06	0.000152655	0
RHPN1	-0.806678	0.00313176	0.0461945	7.66028
SORBS3	-0.802262	0.00209571	0.0352689	15.5119
DENND1A	-0.799333	9.46693e-05	0.00333123	20.1702
SAT1	-0.798355	0.00179236	0.0316839	5.81264
MAN2A1	-0.796286	3.56854e-07	3.74364e-05	9.26863
DNAJC5	-0.796164	0.000150621	0.00492923	8.43128
TPM2	-0.795623	0.00150541	0.0276114	10.4133
FSTL3	-0.794388	0.00220818	0.0362911	7.13169
CORO2B	-0.79383	0.00236422	0.0378039	7.43239
TPCN1	-0.772422	3.58882e-08	5.03556e-06	5.77624
PNRC1	-0.772229	0.00277292	0.0426212	23.9586
STEAP3	-0.771237	0.000332727	0.00922187	6.07452
PRRG1	-0.764372	0.00011456	0.00388499	7.98326
LIMCH1	-0.757856	5.65816e-06	0.000339641	12.023
PLAT	-0.757615	1.32053e-12	6.44476e-10	12.5739
ARHGEF10L	-0.751491	0.00143509	0.0267145	0
CARD11	-0.750099	2.4169e-06	0.000169997	0
E2F5	-0.748276	0.00238432	0.0380171	18.8171
YPEL3	-0.745949	0.0018859	0.032719	26.5294
PDHX	-0.74304	0.00249997	0.039544	9.08501
GTPBP4	-0.740407	0.00074865	0.0166408	18.8201
GALNS	-0.739484	0.000786914	0.0172522	6.14701
GMDS	-0.738649	0.000115792	0.00391497	8.90138
F3	-0.73672	8.17656e-06	0.000465898	16.1177
MID1IP1	-0.733529	3.86575e-05	0.00167541	18.0826
ECSIT	-0.73159	0.00318811	0.0467798	16.3626
MFSD10	-0.728483	0.000380115	0.0101428	10.3032
P3H2	-0.727621	0.000503484	0.0125871	7.06514
HLTF	-0.724765	1.06398e-06	9.0479e-05	26.1621
TCEA3	-0.723516	7.28543e-07	6.70218e-05	9.79653
LIMA1	-0.721704	1.98032e-08	3.04508e-06	0
NRSN2	-0.720762	2.12014e-06	0.000155546	25.2799
ANKIB1	-0.714625	0.000273706	0.00787782	23.0405
PKP4	-0.71	0.00065852	0.0153678	19.5516
SERPINE1	-0.709316	3.37438e-13	1.89387e-10	14.4497
MT1E	-0.706574	0.000148025	0.00485843	0
SINHCAF	-0.701275	0.000298951	0.00847406	0
SUCLG2	-0.693616	1.78845e-09	4.01507e-07	11.2885
ASNS	-0.692226	0.000199564	0.00608053	0
PPP1R26	-0.691499	0.00182217	0.0320451	12.0059
TMEM65	-0.689604	0.00151879	0.0277661	10.7376
POLD4	-0.687995	0.000670362	0.0155471	25.8914
CHTOP	-0.686949	0.00336134	0.0484538	19.8514
LRP5	-0.683631	0.00040463	0.0105685	31.12
TMEM107	-0.682448	0.00323484	0.0472801	20.837
ITGB4	-0.681273	7.89603e-08	9.8481e-06	0
PELP1	-0.679932	0.00192668	0.0332212	11.2457
HPS3	-0.678913	5.11853e-05	0.00205198	6.97907
NDUFS1	-0.675092	0.000812048	0.0176523	0
PORCN	-0.674966	0.00254326	0.0399274	15.6955
NPDC1	-0.670038	0.00269805	0.0417732	16.9809
ZCCHC7	-0.669176	0.000364348	0.0099267	0
ATP6AP2	-0.663196	0.000233438	0.00693211	0
THSD4	-0.661852	1.11403e-06	9.26295e-05	11.1049
PHTF2	-0.660982	0.000373537	0.0100933	18.8201
SIAE	-0.656926	0.00068866	0.0158406	0
MET	-0.655353	3.94236e-05	0.00169552	6.97907
SARS	-0.653309	0.00135633	0.0255879	0
HERC4	-0.653005	0.00207349	0.0350525	20.2861
PTK7	-0.651105	3.73887e-05	0.00163303	25.2992
EPB41L2	-0.649957	0.00135338	0.0255879	7.4062
PDCD4	-0.649891	0.000223134	0.006697	12.77
PAM	-0.649658	1.02093e-08	1.76307e-06	8.01267
LAMA5	-0.646219	7.69218e-09	1.41549e-06	29.861
CFLAR	-0.644313	0.000350699	0.00967223	6.58899
PLEKHG5	-0.6439	0.00282648	0.0432252	0
PFKM	-0.642818	0.000370708	0.0100755	19.7352
B4GALT1	-0.642406	6.77987e-08	8.55102e-06	9.06985
CHD3	-0.641092	0.00181714	0.032021	28.182
RRAGD	-0.638949	0.00291446	0.0440307	10.3704
MAP7D3	-0.638243	0.00157968	0.0285617	7.79964
UXS1	-0.637092	4.27693e-09	8.42255e-07	6.42053
ZBTB10	-0.636701	0.000878763	0.018682	9.26863
MYL12B	-0.635825	7.89049e-05	0.0028936	0
LPCAT4	-0.635127	1.26488e-06	0.000101416	16.6136
HSP90B1	-0.634777	0.000147416	0.00485261	10.9213
ANLN	-0.630612	0.00126532	0.0243622	6.92813
CELSR1	-0.628974	0.00202821	0.0345637	8.90138
DBNDD2	-0.62625	0.000394942	0.010419	25.1037
PTPRF	-0.625092	7.34403e-07	6.70218e-05	15.8791
CD68	-0.623492	0.00185918	0.0325066	23.5179
ANXA8	-0.615615	5.24588e-05	0.00209555	9.63588
MRPL17	-0.608428	0.000163992	0.00523017	0
LRP10	-0.607356	0.000177504	0.00561263	20.4697
SERPINB1	-0.607266	0.0011132	0.0221162	15.0774
PLOD2	-0.607032	0.000691108	0.0158644	0
IL32	-0.603689	0.000871942	0.0185787	7.98326
PPP1R13L	-0.600719	1.09907e-08	1.84135e-06	11.3684
SPINT2	-0.599916	4.22605e-07	4.27364e-05	19.1391
TUBB6	-0.597384	5.26938e-13	2.81661e-10	19.7352
HYI	-0.596694	8.9702e-06	0.000498468	8.18887
SAMD4A	-0.59625	6.8251e-06	0.000401109	20.1025
EPHB2	-0.595596	7.04839e-05	0.00261808	9.77178
VWA1	-0.595341	0.0014847	0.0272761	16.2464
ZFP36L1	-0.592318	5.03986e-05	0.00203498	21.3879
CHRNB1	-0.592131	0.00231869	0.0373419	12.7575
EIF2A	-0.587891	0.000492809	0.0123754	14.5319
FRMD6	-0.583488	0.00348046	0.0494533	15.1446
ZMYM2	-0.582961	6.39398e-05	0.00241658	11.6558
EIF4B	-0.582111	6.16295e-06	0.000366027	25.0604
LAMC2	-0.581278	0.000959525	0.0199088	0
