# Supplementary material for: A MYC-ZNF148-ID1/3 regulatory axis modulating cancer stem cell traits in aggressive breast cancer
Source: Oncogenesis. 2022 Oct 7;11(1):60. doi: 10.1038/s41389-022-00435-1 (PMC9546828; doi:10.1038/s41389-022-00435-1)
Supplement: Supplementary file 5 — Supplemental Table S4 [file 41389_2022_435_MOESM5_ESM.xlsx]

## Sheet: Table S4
Table S4. Upregulated genes upon ZNF148 knockdown (P adj < 0.05, Fold change > 1.5)
	and ChIP-seq enrichment scores
Gene Symbol	log2 FoldChange	P value	P adj	ChIP-seq enrichment score
CSPG5	6.01585	2.84744e-13	1.68224e-10	0
ITGB6	4.64282	0.000736551	0.0164697	15.6955
AKR1C2	3.96314	6.57258e-10	1.67675e-07	0
ZNFX1	3.72804	3.99894e-09	8.18917e-07	11.1247
NRCAM	3.42745	9.4137e-09	1.67728e-06	0
SLC40A1	3.36933	4.87862e-05	0.00198415	0
SERP1	3.31898	1.21234e-07	1.40293e-05	0
TCN1	3.31243	1.945e-06	0.000145551	0
SLC38A4	3.22498	1.64488e-06	0.000128221	0
AC040162.1	3.17965	7.73903e-07	6.94104e-05	0
CASP2	3.12826	0.000395411	0.010419	6.14701
ABCA10	3.07742	3.64037e-07	3.78362e-05	0
ZNF32	3.05311	0.0021612	0.0359463	0
FAM198B	2.8053	4.73312e-05	0.00194613	0
PLXNA4	2.76854	0.000418876	0.0108588	8.35051
GBP5	2.57959	0.000151828	0.00495427	0
AKAP6	2.57642	3.21186e-06	0.000218504	0
PLEKHS1	2.53429	3.92393e-05	0.00169408	0
SMAD6	2.45861	6.07804e-05	0.00232853	8.71776
ATOH8	2.43799	1.08303e-06	9.14062e-05	14.8257
PLEKHB1	2.43575	0.00332196	0.0480529	10.7376
ZNF362	2.3239	3.35722e-06	0.000227017	8.53413
PRICKLE1	2.31987	1.22999e-06	9.9328e-05	9.36681
CASZ1	2.26652	1.06468e-08	1.81076e-06	20.6534
LYZ	2.20808	0.000405791	0.0105685	0
CNTNAP3	2.18364	0.00055506	0.0135742	0
DGKI	2.16528	0.00058304	0.0140443	0
RGS19	2.11374	0.000400318	0.010499	20.4697
SAMD9L	2.10419	4.41792e-07	4.41344e-05	0
HIST1H4H	2.10304	0.00284926	0.0434496	0
XXYLT1	2.08901	9.72147e-05	0.00341011	17.2734
DDR1	2.07982	0.000441477	0.0113141	21.4295
ESD	2.04454	0.00217957	0.0360851	0
CFAP44	1.96751	0.000380411	0.0101428	0
SYTL2	1.96537	7.37997e-05	0.00272501	0
TMEM229B	1.95314	0.0023734	0.0378967	12.3411
ANGPT1	1.94824	0.00299191	0.0446005	0
AC009238.1	1.92141	0.00100236	0.0204572	0
CCNB3	1.91461	0.000572078	0.0138404	0
IFI44	1.90074	0.000891784	0.0188163	0
EXOG	1.89707	0.00277899	0.0426212	8.90138
KLHL12	1.84312	1.22885e-06	9.9328e-05	22.1224
SYTL4	1.81765	1.04259e-07	1.25839e-05	8.35051
PDE8B	1.80143	3.40429e-05	0.00153467	0
ZC3HAV1	1.79953	1.74825e-06	0.000132595	0
ADAM28	1.79041	2.34579e-12	9.75241e-10	0
HERC6	1.73903	2.97906e-07	3.15471e-05	0
TLR3	1.73046	1.38475e-05	0.000703342	0
ZBTB46	1.72596	2.31427e-05	0.0010961	9.81951
B3GALT5	1.68865	1.20724e-06	9.89144e-05	0
IDUA	1.67534	0.00230838	0.0372828	7.13169
AKR1C3	1.67098	4.55227e-08	6.01167e-06	6.51426
IFIT2	1.66617	2.27505e-06	0.000164758	8.16689
KITLG	1.66083	1.91522e-05	0.000938792	0
S100A4	1.64216	8.66345e-07	7.53854e-05	14.8843
BMP4	1.62782	1.18497e-08	1.95608e-06	14.5938
TBC1D13	1.61794	0.000983142	0.0201751	22.4896
PRDM5	1.60993	4.52589e-09	8.75916e-07	0
HIST1H2BD	1.569	0.000554453	0.0135742	0
SCAMP4	1.56787	5.05067e-09	9.44896e-07	18.2662
CYP1A1	1.549	0.00098845	0.0202101	7.61601
CYP4V2	1.54783	1.1543e-05	0.000611178	0
RAB43	1.48205	0.00206486	0.0350122	9.63588
SLC2A8	1.4758	1.37998e-05	0.000703342	0
GLIS2	1.47335	0.000225321	0.00674461	13.4748
TMEM263	1.43676	8.57521e-06	0.000483702	14.2265
LMF2	1.43154	0.00107333	0.0215144	5.41251
DUSP10	1.41201	0.000197856	0.00606812	17.1913
TRIB2	1.40299	8.10184e-13	4.13378e-10	10.5933
S100A3	1.39636	0.00293842	0.0442141	24.2227
RWDD2B	1.39599	7.79128e-07	6.94104e-05	13.3084
HIST1H2BK	1.38205	1.51836e-05	0.000760873	0
CXorf38	1.37677	0.00188302	0.032719	18.0826
HIST1H1C	1.35587	0.000473169	0.0119624	0
DCLRE1C	1.35368	0.000971582	0.0200478	0
CSF1	1.33331	4.83675e-09	9.20212e-07	9.81951
CLDN2	1.31211	0.00193663	0.0333415	0
GDE1	1.30929	0.000460377	0.0116653	0
FEN1	1.30331	0.00220068	0.0362208	9.08568
HTRA3	1.27661	0.0028489	0.0434496	15.3283
CDAN1	1.25255	0.000709631	0.0160988	6.14701
PEG10	1.2444	1.17576e-07	1.38925e-05	17.1645
AC068580.4	1.23696	5.49952e-05	0.00216604	0
HIST1H2AC	1.22069	0.000423479	0.0109529	0
PCDHGB1	1.21389	4.84724e-05	0.00198415	10.9213
TCN2	1.21361	0.000872245	0.0185787	10.8318
TMEM163	1.21307	4.15318e-05	0.00174604	8.53413
EDNRB	1.18931	0.0023477	0.0377034	0
TIMP3	1.17759	2.42021e-16	2.71668e-13	0
LSG1	1.17501	0.00147089	0.027113	15.1338
AC009237.3	1.17346	0.00343324	0.0491308	0
ZNF772	1.17328	0.000102705	0.00353638	7.43239
PRDM11	1.16905	0.000319482	0.00892085	7.98445
SP140L	1.16821	5.38937e-05	0.00213766	0
PHLPP2	1.165	1.20799e-07	1.40293e-05	10.3704
PRR14L	1.16413	0.00286307	0.0434994	0
CDC25A	1.16338	4.35064e-06	0.000279063	7.3142
PTPRG	1.15289	0.000124287	0.00413984	12.3411
PCDHB13	1.1493	0.000325091	0.00903255	0
PIGQ	1.14012	7.26249e-06	0.000422391	15.0509
IRF1	1.13719	0.000393545	0.0104187	7.61601
CD74	1.12811	1.77385e-09	4.01507e-07	0
RARRES3	1.12664	0.00187839	0.0327073	0
TRIM11	1.1223	0.00295462	0.0443391	12.3902
PTN	1.11504	5.39363e-06	0.000327262	0
SH3TC2	1.1038	9.38018e-05	0.00331109	0
FAM111B	1.08311	0.000184001	0.00576932	7.42489
EFNB2	1.07443	1.00648e-09	2.40378e-07	25.4561
TULP3	1.05657	0.000267488	0.00771865	6.13135
PRAG1	1.04417	1.2589e-11	4.87282e-09	0
ID3	1.039	0.000784291	0.0172283	11.2885
CCNE2	1.03899	1.68714e-05	0.000841696	7.98326
TMEM104	1.02239	0.00152662	0.0278638	0
ZCCHC24	1.02032	1.59377e-10	4.47253e-08	10.7527
APOL1	1.00698	2.33624e-06	0.000166582	7.00127
COL1A2	1.00369	0.00068713	0.0158379	0
CITED2	1.00343	0.000203203	0.00616472	12.9462
C3orf58	0.99938	0.00144802	0.0269106	0
IFI35	0.99785	4.61179e-05	0.00191731	11.4721
ARFGAP2	0.995667	0.00189424	0.032813	13.0681
C1orf122	0.986474	0.000624515	0.0148175	0
C6orf47	0.97368	4.44293e-07	4.41344e-05	26.3695
KAZALD1	0.959505	0.00353586	0.0499651	32.9562
OAS2	0.959226	0.000883101	0.0187388	0
EHD1	0.952198	6.29624e-07	6.00532e-05	26.8656
MAPRE2	0.951803	0.000567187	0.0138404	0
DNPEP	0.94618	1.29911e-09	3.03801e-07	0
EMC3-AS1	0.935543	0.00127151	0.0244395	7.83648
EPS8	0.931761	5.30994e-06	0.000323935	0
LFNG	0.927958	0.000888467	0.0187816	18.232
SEMA6B	0.925703	5.1864e-07	5.10678e-05	19.1929
DGCR8	0.923831	2.47777e-05	0.00115887	11.0714
AC240274.1	0.913538	4.07236e-06	0.000264233	0
ZNF326	0.908243	0.000239048	0.00706136	9.77463
EXO5	0.906613	0.000709924	0.0160988	0
MTERF2	0.897074	0.00139822	0.0261583	0
FAM102A	0.893526	0.00216412	0.0359463	14.961
ELFN2	0.875473	3.81926e-06	0.000250708	11.6558
RNF38	0.869713	0.000772633	0.0171061	10.9213
UCK1	0.869617	0.000128339	0.00424958	9.47782
ADAMTS9	0.866824	6.37557e-08	8.13248e-06	10.1868
CLU	0.853767	0.000357824	0.00979517	0
FAM13B	0.84597	3.48077e-05	0.00155046	21.2042
DOK3	0.845249	0.000851615	0.018278	24.5095
IER5L	0.841423	0.00115769	0.0227585	12.1176
CTSD	0.834049	3.63171e-05	0.00159866	22.8569
GLS	0.831816	1.65528e-10	4.53184e-08	8.16689
FAT4	0.820138	0.000410687	0.0106712	6.51426
HAUS8	0.817729	0.000733636	0.0164372	6.88276
INPP1	0.807182	5.06966e-06	0.000316083	0
PLXNA1	0.805673	2.63205e-15	2.27267e-12	12.3902
HLA-B	0.80523	0.00295925	0.0443481	19.368
UPF3B	0.802915	2.45098e-06	0.000170269	0
ADAMTS15	0.79786	6.78971e-06	0.000401109	14.1625
PYCR2	0.7957	0.00121201	0.0234971	0
MARCH8	0.791584	0.00130582	0.0248859	0
GBA	0.791358	0.000627023	0.0148175	17.9265
PRDM2	0.786265	0.000192957	0.00598327	5.59614
CBFB	0.782414	0.00290228	0.0439879	5.96339
FAM120AOS	0.780763	2.45685e-05	0.0011539	0
NEDD8-MDP1	0.776271	0.00344888	0.0491472	12.2066
CABLES2	0.773745	7.76524e-06	0.000446999	21.2872
ADORA2A	0.773599	0.00104202	0.0211082	6.14701
EIF1AD	0.767634	4.44638e-06	0.000283583	21.9322
NBPF1	0.767451	5.58464e-05	0.00219188	0
UBXN11	0.766533	0.00229176	0.0370677	22.1224
MAMDC4	0.76439	0.00350312	0.0496859	19.368
ARL6IP1	0.760169	0.000706592	0.0160882	8.90138
HMGN3	0.75673	0.00071342	0.016113	0
ICK	0.756019	2.78705e-07	3.00814e-05	0
AHCYL2	0.755536	0.00246059	0.0390559	8.71776
NMI	0.7508	0.00127884	0.0244966	0
ACSL5	0.750728	0.00137831	0.0259154	0
DAB2IP	0.749129	0.000253455	0.00740895	35.3434
SH2B3	0.746797	9.77822e-08	1.19305e-05	14.0429
PSME2	0.744227	1.2434e-05	0.000649173	12.7575
VPS13C	0.740309	0.00051404	0.012794	0
SUFU	0.735097	8.84012e-06	0.00049513	22.1224
MINDY1	0.734847	0.000843876	0.0181814	10.442
TACSTD2	0.73366	3.78715e-06	0.000250063	7.6328
KRT80	0.732582	0.000197663	0.00606812	12.5739
WDR47	0.730627	0.00353873	0.0499651	0
PPP4R3B	0.729547	1.17329e-05	0.000617605	0
SERPINA1	0.729119	0.000198792	0.00608022	8.35051
HIVEP3	0.725857	9.29585e-06	0.0005115	22.3376
DNAJC2	0.715239	0.000176579	0.00559916	4.07466
TMEM45A	0.707578	0.00321681	0.0470778	0
SAMHD1	0.707332	5.17743e-06	0.000319322	0
TAP1	0.699273	0.00092853	0.0194818	14.7081
STX3	0.699241	7.09033e-06	0.000414526	11.6558
EIF6	0.697203	0.00253624	0.039873	19.7212
ZNF212	0.693219	0.00318219	0.046754	0
COL6A1	0.691761	5.09674e-06	0.000316083	7.30789
ZNF841	0.684497	0.00231293	0.0373027	6.88151
STK40	0.66256	8.24963e-07	7.2915e-05	11.7128
KLHL21	0.658675	0.00123049	0.0237732	29.8346
GBP3	0.657302	0.00147099	0.027113	0
RIOX1	0.655003	0.00208911	0.0352106	0
IRGQ	0.654337	0.00131858	0.0250018	7.85675
EMSY	0.652719	1.78115e-05	0.000884664	5.17402
DOLK	0.652005	0.000599374	0.014376	5.89832
SLC10A3	0.651199	0.000199885	0.00608053	5.77976
ACADVL	0.645824	0.0018343	0.032172	27.4475
ACAA2	0.643557	0.000195949	0.00605363	0
CCNK	0.641353	5.65437e-05	0.00220738	7.13169
DYNC1LI2	0.637907	0.000571988	0.0138404	12.7575
UAP1L1	0.633671	0.000158546	0.00509937	12.5739
KNL1	0.626981	0.00219684	0.0362107	8.71776
SYNM	0.62661	7.06707e-05	0.00261808	0
SYNJ2	0.626522	0.00118744	0.0232212	8.35051
MYCBP2	0.626319	1.31457e-05	0.000683151	11.8942
FZD1	0.626068	0.000572112	0.0138404	0
CENPL	0.62245	0.00290809	0.0439937	8.90138
GPR137	0.616131	0.00296636	0.0443481	15.3283
NECAB3	0.616057	0.000121564	0.0040733	15.8441
IRAK1	0.612101	8.54142e-05	0.00305533	0
MPRIP	0.608194	8.80121e-11	2.53317e-08	11.889
GCLM	0.602793	0.00211767	0.035426	0
RABIF	0.599922	0.00135563	0.0255879	0
RNF40	0.598968	0.000679474	0.0156936	9.77463
AKIRIN1	0.598804	0.00227182	0.0368514	21.4036
RRM2	0.598599	2.80668e-06	0.000193282	8.53413
ATXN7L3	0.598291	2.45733e-06	0.000170269	21.2042
ABHD11	0.596029	0.00236113	0.0378039	0
TMEM87A	0.590638	0.00056991	0.0138404	0
PARP10	0.586784	0.00317779	0.0467506	22.306
CYTH2	0.585834	0.00028983	0.00825722	9.26863
GOSR1	0.581813	0.0011909	0.0232484	0
PLEC	0.580769	6.31295e-07	6.00532e-05	22.306
